# Supplementary material for: Thermodynamic, Kinetic, and UV–Vis/CD Spectroelectrochemical Studies on Interaction and Electron Transfer Between Glucose Oxidase and Ferrocene Carboxylic Acid
Source: Molecules. 2025 Dec 26;31(1):102. doi: 10.3390/molecules31010102 (PMC12786606; doi:10.3390/molecules31010102)
Supplement: Supplementary file 1 [file molecules-31-00102-s001.zip]

Archive with 1 entries (1 files):
- molecules-4040005-supplementary.pdf
